# Supplementary material for: Phylogeny and taxonomy of Haloclavidae (Verrill, 1899) with a redescription of the parasitic, burrowing sea anemone, Peachia chilensis Carlgren, 1931
Source: PLoS One. 2022 Sep 16;17(9):e0266283. doi: 10.1371/journal.pone.0266283 (PMC9481011; doi:10.1371/journal.pone.0266283)
Supplement: S1 Table — New sequences are indicated by bolded Genbank accession numbers. (XLSX) [file pone.0266283.s001.xlsx]

## Sheet: Table 1
Higher taxon	Family	Voucher	Genus	Species	12S	16S	18S	28S	COIII
Actinernoidea	Actinernidae	AMNH	Actinernus	antarcticus	KJ482930	KJ482966	KJ483023	KJ483126	------------
		AMNH	Isactinernus	quadrolobatus	KJ482932	KJ482968	KJ483024	KJ483105	KJ482998
		NA	Synhalcurias	elegans	KJ482942	------------	KJ483021	KJ483120	-------------
	Halcuriidae	AMNH	Halcurias	pilatus	KJ482931	KJ482967	KJ483020	KJ483109	KJ482997
Edwardsioidea	Edwardsiidae	AMNH	Edwardsia	elegans	EU190726	EU190770	EU190857	KJ483087	GU473338
		KUNHM	Edwardsia	japonica	GU473274	GU473288	GU473304	KJ483048	GU473359
			Edwardisella	loveni	KX946216.1	KX946212	KX946218	KX946219	KX946217.1
		KUNHM	Edwardsia	timida	GU473281	KT852113	GU473315	KJ483088	KT852332
		AMNH	Edwardsianthus	gilbertensis	EU190728	EU190772	EU190859	EU190817	-------------
		KUNHM	Nematostella	vectensis	EU190750	AY169370	AF254382	KJ483089	FJ489501
Actinoidea	Actiniidae	CAS	Actinia	fragacea	EU190714	EU190756	EU190845	KJ483085	GU473334
		KUNHM	Actinia	tenebrosa	KT852045	KT852111	KT852174	------------	KT852330
			Anemonia	erythraea	KY789302	KY789335	------------	------------	KY789271
		CAS	Anemonia	viridis	EU190718	EU190760	EU190849	EU190806	GU473335
			Anthopleura	anneae	KY789327	KY789360	------------	KY789392	KY789293
		NA	Anthopleura	artemisia	KT852015	KT852081	KT852148	------------	KT852300
		NA	Anthopleura	atodai	KT851993	KT852055	KT852123	KT852247	KT852275
			Anthopleura	ballii	KY789311	KY789346	------------	KY789376	KY789281
			Anthopleura	biscayensis	KY789315	KY789350	------------	KY789380	KY789284
			Anthopleura	buddemeieri	KY789316	KY789351	------------	KY789381	------------
			Anthopleura	dixoniana	KY789307	KY789341	------------	------------	KY789276
			Anthopleura	dowii	KY789318	KY789353	------------	KY789383	KY789286
		NA	Anthopleura	elegantissima	EU190713	EU190755	EU190844	KT852248	GU473333
			Anthopleura	fuscoviridis	KY789303	KY789336	------------	KY789369	KY789272
		NA	Anthopleura	handi	KT852013	KT852079	KT852146	KY789387	KT852298
			Anthopleura	insignis	KY789331	KY789364	------------	KY789395	KY789297
			Anthopleura	krebsi	KY789305	KY789339	------------	KY789372	KY789275
			Anthopleura	kurogane Korea	KY789321	KY789355	------------	KY789385	KY789288
			Anthopleura	midori	KY789324	------------	------------	KY789388	KY789289
			Anthopleura	nigrescens Galapagos	------------	KY789343	------------	KY789373	KY789278
			Anthopleura	pacifica as nigrescens	KY789309	KY789344	------------	KY789375	KY789279
		NA	Anthopleura	rosea	KT852039	KT852104	KT852168	------------	KT852324
			Anthopleura	sp. "inornata"	KY789304	KY789338	------------	KY789371	KY789274
			Anthopleura	thallia	KY789333	KY789366	------------	KY789397	KY789300
			Anthopleura	waridi	KY789301	KY789334	------------	KY789368	KY789270
			Anthostella	stephensoni	JQ810719	JQ810721	JQ810723	KJ483132	JQ810726
		NA	Aulactinia	incubans	KT852014	KT852080	KT852147	KT852256	KT852299
		AMNH	Aulactinia	marplatensis	KT851999	KT852061	KT852129	KT852249	KT852281
		AMNH	Aulactinia	stella	KT852044	KT852110	KT852173	KT852263	KT852329
		AMNH	Aulactinia	vancouverensis	KT852019	KT852085	KT852151	------------	KT852305
		AMNH	Aulactinia	veratra	KT852001	KT852063	KT852131	------------	KT852283
		AMNH	Bolocera	kerguelensis	KJ482925	KJ482965	KJ483029	KJ483133	KJ482985
		NA	Bunodactis	reynaudi	KT852041	KT852106	KT852170	KT852260	KT852326
		KUNHM	Bunodactis	verrucosa	EU190723	EU190766	EU190854	KT852250	FJ489484
			Bunodosoma	cavernatum	KY789313	KY789348	------------	KY789378	KY789282
			Bunodosoma	grande	EU190722	EU190765	EU190853	KJ483083	GU473336
			Bunodosoma	granuliferum	KY789314	KY789349	------------	KY789379	KY789283
		MV	Epiactis	australiensis	KT852000	KT852062	KT852130	------------	KT852282
		NA	Epiactis	fernaldi	KT852005	KT852068	KT852136	KT852252	KT852288
		NA	Epiactis	georgiana	KT852007	KT852070	KT852138	KT852254	KT852290
		AMNH	Epiactis	Handi1	KT851988	KT852050	KT852118	KT852245	KT852269
		AMNH	Epiactis	Handi2	KT851990	KT852052	KT852120	KT852268	KT852271
		AMNH	Epiactis	japonica1	KT851991	KT852053	KT852121	------------	KT852272
		AMNH	Epiactis	Japonica2	KT852048	KT852116	KT852178	------------	KT852333
		AMNH	Epiactis	japonica3	KY789317	KY789352	------------	KY789382	KY789285
		AMNH	Epiactis	Lisbethae1	KT852006	KT852069	KT852137	KT852253	KT852289
		AMNH	Epiactis	Lisbethae2	EU190727	EU190771	EU190858	EU190816	GU473360
		AMNH	Epiactis	prolifera	KT851989	KT852051	KT852119	KT852246	KT852270
		AMNH	Epiactis	ritteri1	KT851994	KT852056	KT852124	------------	KT852276
		AMNH	Epiactis	Ritteri2	KT851995	KT852057	KT852125	------------	KT852277
		AMNH	Epiactis	thompsoni	KT852011	KT852074	KT852142	------------	KT852294
		AMNH	Glyphoperidium	bursa	KJ482923	KJ482961	KJ483033	KJ483136	KJ482982
		NA	Gyractis	sesere	KT852012	KT852078	KT852145	KY789386	KT852297
		AMNH	Isactinia	olivacea	------------	KT852077	KT852144	------------	KT852296
		AMNH	Isotealia	antarctica	JQ810720	JQ810722	------------	------------	JQ810727
		AMNH	Korsaranthus	natalensis	KJ482920	KJ482958	KJ483017	KJ483117	KJ482987
		KUNHM	Macrodactyla	doreenensis	EU190739	EU190785	EU190867	KJ483049	GU473342
		AMNH	Oulactis	muscosa	KT852033	KT852097	KT852162	KY789391	KT852317
			Phlyctenactis	tuberculosa	KY789326	KY789359	------------	------------	KY789292
			Pseudactinia	varia	KY789328	KY789361	------------	------------	KY789294
		KUNHM	Urticina	coriacea	GU473282	EU190797	KT852176	KT852265	GU473351
		AMNH	Urticina	crassicornis	KT851997	KT852059	KT852127	------------	KT852279
		CMNI	Urticina	fecunda	KT852004	KT852067	KT852135	------------	KT852287
		AMNH	Urticina	grebelnyli	KT852034	KT852098	KT852163	------------	KT852318
	Actinodendridae		Actinostephanus	haeckeli	KJ482936	EU190762	KJ483034	EU190808	GU473353
	Capneidae	AMNH	Capnea	georgiana	------------	KJ482951	KJ483022	KJ483050	KJ482990
		AMNH	Charisea	saxicola	KT852020	KT852086	KT852152	------------	KT852306
	Haloclavidae	AMNH	Haloclava	sp.	KJ482924	KJ482963	KJ483031	KJ483138	KJ482989
		KUNHM	Haloclava	producta	EU190734	EU190779	AF254370	EU190823	JF833008
		AMNH	Harenactis	argentina	KJ482926	KJ482964	KJ483026	KJ483047	KJ482984
		AMNH	Stephanthus	antarcticus	KJ482927	KJ482960	KJ483019	KJ483092	KJ482983
	Harenactiidae	AMNH	Harenactis	argentina	KJ482926	KJ482964	KJ483026	KJ483047	KJ482984
		AMNH	Stephanthus	antarcticus	KJ482927	KJ482960	KJ483019	KJ483092	KJ482983
	Liponematidae	KUNHM	Liponema	brevicornis	EU190738	EU190784	EU190866	KJ483139	KJ483001
		AMNH	Liponema	multiporum	KJ482922	KJ482962	------------	------------	------------
	Peachiidae	KUNHM	Peachia	cylindrica	EU190743	EU190789	KJ483015	EU190832.1	MW735965
		AMNH	Peachia	quinquecapitata	MW724531	MW725092	MW725229	MW737673	MW735966
		CMNH	Antennapeachia	jambio	MW724530	MW725090	MW725225	------------	MW735964
		CMNH	Anemonactis	minuta	MW724529	MW725091	------------	------------	MW735963
		ZRC	Metapeachia	tropica	MW158842	MW158859	MW725226	MW158877	MW158889
		ZRC	Metapeachia	tropica	MW158845	MW158862	MW725227	MW158879	MW158892
		ZRC	Metapeachia	tropica	------------	MW763149	MW725228	MW763144	------------
		ZRC	Synpeachia	temasek	MW724532	MW725093	MW725230	MW737674	MW735967
	Phymanthidae	KUNHM	Phymanthus	loligo	EU190745	EU190791	EU190871	------------	GU473345
		AMNH	Phymanthus	Crucifer1	KJ910343	KJ910345	MH670399	MH670928	KJ910346
		AMNH	Phymanthus	Crucifer2	KJ910344	KJ910345	MH670402	MH670931	KJ910346
		AMNH	Phymanthus	Crucifer3	KJ910343	KJ910345	MH670404	MH670934	KJ910346
	Preactiidae	AMNH	Preactis	milliardae	KJ482921	KJ482957	KJ483018	KJ483118	KJ482986
		AMNH	Dactylanthus	antarcticus	GU473272	AY345877	AF052896	KJ483086	GU473358
	Stichodatidae	KUNHM	Heteractis	magnifica	EU190732	EU190777	EU190862	KJ483093	KJ482988
	Stychodactylidae		Stichodactyla	gigantea	EU190747	EU190793	------------	EU190835	KY789299
Actinostoloidea	Actinostolidae	AMNH	Actinostola	chilensis	------------	GU473285	GU473302	KJ483110	GU473357
		AMNH	Actinostola	crassicornis	------------	EU190753	EU190843	KJ483098	GU473332
		AMNH	Actinostola	georgiana	KJ482928	KJ482952	KJ483032	KJ483099	KJ482991
		AMNH	Antholoba	achates	GU473269	GU473284	GU473301	KJ483128	GU473356
		AMNH	Anthosactis	janmayeni	KJ482938	GU473292	GU473308	KJ483091	GU473363
		AMNH	Hormosoma	scotti	EU190733	EU190778	EU190863	KJ483090	GU473366
		AMNH	Paranthus	niveus	GU473277	GU473295	GU473311	KJ483072	GU473344
		KUNHM	Stomphia	didemon	KJ482929	EU190795	EU190875	KJ483127	GU473348
		AMNH	Stomphia	selaginella	GU473280	GU473298	GU473314	GU473331	GU473349
		AMNH	Halcampulactis	solimar	XXXX	XXXX	XXXX	XXXX	XXXX
Metridioidea	Actinoscyphiidae	AMNH	Actinoscyphia	plebeia	EU190712	EU190754	FJ489437	KJ483067	FJ489476
	Aiptasiidae	AMNH	Aiptasia	Couchii1	KP761199	KP761254	KP761301	------------	KP761405
		AMNH	Aiptasia	Couchii2	KP761200	KP761255	KP761303	------------	KP761403
		KUNHM	Aiptasia	Mutabilis1	JF832963	FJ489418	FJ489438	KJ483115	FJ489505
		AMNH	Aiptasia	Mutabilis2	KP761194	KP761248	KP761300	------------	KP761404
		KUNHM	Aiptasia	pallida*/actually pulchella	EU190715	EU190757	EU190846	EU190803	KJ482979
		AMNH	Aiptasiogeton	hyalinus	KR704266	KR186040	KR704268	------------	------------
		AMNH	Bartholomea	annulata	EU190721	EU190763	EU190851	KJ483068	FJ489483
		AMNH	Bellactis	Ilkalyseae1	------------	KP761238	KP761316	------------	KP761393
		AMNH	Bellactis	Ilkalyseae2	KR186020	KR186036	KR186051	------------	------------
		AMNH	Exaiptasia	brasiliensis sp. nov.	KP761188	KP761239	KP761312	------------	KP761386
		AMNH	Exaiptasia	Pallida1	KP761183	KP761270	KP761286	------------	——————
		AMNH	Exaiptasia	Pallida2	KP761176	KP761226	KP761280	KP761327	KP761376
		AMNH	Exaiptasia	pallida3	KP761177	KP761227	KP761322	KP761322	KP761377
		AMNH	Laviactis	lucida	KP761192	KP761243	KP761296	------------	KP761402
		KUNHM	Neoaiptasia	morbilla	EU190742	EU190788	------------	KJ483075	JF833010
	Aliciidae	AMNH	Alicia	mirabilis	KP761213	------------	KP761310	KP761329	KP761410
		AMNH	Alicia	sansibarensis	KJ482933	KJ482953	KJ483016	KJ483116	KJ483000
		KUNHM	Triactis	producta	EU490525	------------	EU190876	KJ483125	GU473350
	Amphianthiidae	USNM	Amphianthus	sp	FJ489413	FJ489432	FJ489450	FJ489467	FJ489502
		AMNH	Peronanthus	sp.	KJ482917	KJ482956	KJ483014	KJ483066	KJ482976
	Andvakiidae	KUNHM	Andvakia	boninensis	EU190717	EU190759	EU190848	KJ483053	FJ489479
		KUNHM	Andvakia	discipulorum	GU473273	GU473287	GU473316	KJ483051	------------
		AMNH	Telmatactis	sp	JF832968	JF832979	KJ483013	KJ483135	------------
	Antipodactinidae	AMNH	Antipodactis	awii	GU473271	GU473286	GU473303	KJ483074	GU473337
	Bathyphelliidae	KUNHM	Bathyphellia	australis	FJ489402	FJ489422	EF589063	EF589086	FJ489482
	Boloceroididae	KUNHM	Boloceroides	mcmurrichi	GU473270	------------	EU190852	EU190810	------------
		AMNH	Bunodeopsis	globulifera	KJ482940	KJ482949	KJ483025	KJ483122	KJ482992
	Diadumenidae	KUNHM	Diadumene	cincta	EU190725	EU190769	EU190856	KJ483106	FJ489490
		KUNHM	Diadumene	leucolena	JF832957	JF832977	JF832986	KJ483123	JF833006
		KUNHM	Diadumene	sp.	JF832960	JF832976	JF832980	KJ483130	JF833005
		KUNHM	Diadumene	lineata (Japan)	JF832965	JF832973	JF832987	KJ483107	JF833007
		KUNHM	Diadumene	lineata (USA)	EU190730	EU190774	EU190860	KJ483108	FJ489506
	Galatheanthemidae	NA	Galatheanthemum	profundus/ profundale	KJ482919	KJ482954	KJ483011	KJ483119	KJ482978
		AMNH	Galatheanthemum	sp. nov.	KJ482918	KJ482955	KJ483012	KJ483065	KJ482977
	Gonactiniidae	AMNH	Gonactinia	prolifera (Chile)	KJ482935	-------------	KJ483008	KJ483112	KJ482994
		AMNH	Gonactinia	prolifera (USA)	KJ482937	KJ482969	KJ483009	KJ483077	KJ482995
		AMNH	Protantea	simplex	KJ482939	KJ482970	KJ483010	KJ483078	KJ482993
	Halcampidae	AMNH	Cactosoma	sp. nov	FJ489407	GU473297	GU473313	GU473329	GU473346
		KUNHM	Halcampa	duodecimcirrata	JF832966	EU190776	AF254375	EU190820	------------
		AMNH	Halcampoides	purpureus	EU190735	EU190780	AF254380	KJ483100	------------
	Hormathiidae	KUNHM	Actinauge	richardi	EU190719	EU190761	EU190850	KJ483055	FJ489480
		KUNHM	Adamsia	palliata	FJ489398	FJ489419	FJ489436	KJ483101	FJ489474
		KUNHM	Allantactis	parasitica	FJ489399	FJ489420	FJ489439	KJ483056	FJ489478
		KUNHM	Calliactis	japonica	FJ489403	FJ489423	FJ489441	KJ483057	FJ489486
		KUNHM	Calliactis	parasitica	EU190711	EU190752	EU190842	KJ483102	FJ489475
		KUNHM	Calliactis	polypus (Hawaii)	FJ489407	FJ489427	FJ489445	KJ483058	FJ489485
		KUNHM	Calliactis	tricolor	FJ489405	FJ489425	FJ489443	KJ483059	FJ489488
			Calliactis	n.sp.
		USNM	Chondrophellia	orangina	FJ489406	FJ489426	FJ489444	KJ483060	FJ489489
		AMNH	Cricophorus	nutrix	------------	KT852066	KT852134	------------	KT852286
		AMNH	Hormathia	armata	EU190731	EU190775	EU190861	KJ483062	FJ489491
		AMNH	Hormathia	lacunifera	FJ489409	FJ489428	FJ489446	KJ483063	FJ489492
		AMNH	Hormathia	pectinata	FJ489415	FJ489430	FJ489448	FJ489465	FJ489497
		CMHN	Paracalliactis	japonica	FJ489411	FJ489429	FJ489447	KJ483061	FJ489496
		KUNHM	Paraphelliactis	sp	FJ489412	FJ489431	FJ489449	FJ489466	FJ489498
	Isanthidae	AMNH	Isanthus	capensis	JF832967	GU473291	GU473291	KJ483096	GU473362
		AMNH	Isoparactis	fabiani	JF832964	GU473283	GU473300	KJ483124	GU473355
		AMNH	Isoparactis	fionae	KC700001	KC700003	KC700004	------------	KC700007
		AMNH	Isoparactis	ferax	KC700002	------------	KC700005	KC700006	KC700008
	Kadosactinidae	USNM	Alvinactis	chessi	GU473278	GU473296	GU473312	KJ483052	GU473352
		USMN	Cyananthea	hourdezi	GU473275	GU473293	GU473309	KJ483081	GU473364
		USNM	Jasonactis	erythraios	------------	GU473289	GU473305	KJ483079	GU473339
		AMNH	Kadosactis	antarctica	FJ489410	EU190782	EU190865	KJ483080	FJ489504
	Metridiidae	KUNHM	Metridium	senile fimbriatum	KT852023	KT852089	JF832988.1	KT852257	KT852309
		KUNHM	Metridium	s. fibratum (Japan)	------------	JF832974	JF832988	JF832996	JF833009
		KUNHM	Metridium	s. lobatum (Argentina)	JF832962	JF832971	JF832981	JF832991	JF833002
		KUNHM	Metridium	senile	KT852024	EU190786	AF052889	EU190829.1	FJ489494
		AMNH	Metridium	senile (ME, USA)	KJ482916	KJ482950	KJ483035	KJ483113	KJ482975
		KUNHM	Metridium	senile (WA, USA)	EU190740	JF832972	JF832982	KJ483076	JF833003
	Nemanthidae	KUNHM	Nemanthus	nitidus	EU190741	EU190787	EU190868	KJ483064	FJ489495
	Ostiactinidae	CAS	Ostiactis	pearseae	EU190751	EU190798	EU190878	KJ483082	GU473365
	Phellidae	ZSM	Phellia	exlex	JF832958	JF832978	JF832984	KJ483121	JF833004
		KUNHM	Phellia	gausapata	EU190744	EU190790	EU190870	FJ489455	FJ489473
	Sagartiidae	ZSM	Actinothoe	sphyrodeta	FJ489401	FJ489421	FJ489440	KJ483111	FJ489481
		ZSM	Anthothoe	chilensis	FJ489397	FJ489416	FJ489434	FJ489453	FJ489470
		KUNHM	Cereus	herpetodes	JF832956	JF832969	JF832983	JF832992	------------
		KUNHM	Cereus	pedunculatus	EU190724	EU190767	EU190855	EU190813	FJ489471
		KUNHM	Sagartia	elegans	------------	JF832970	JF832989	JF832994	JF833012
		AMNH	Sagartia	ornata	JF832959	JF832975	JF832985	JF832997	JF833011
		KUNHM	Sagartia	troglodytes	EU190746	KT852107	EU190872	KT852261	FJ489499
		KUNHM	Sagartiogeton	laceratus	EU190748	EU190794	EU190874	KJ483071.1	FJ489500
		KUNHM	Sagartiogeton	undatus	FJ489400	FJ489417	FJ489435	KJ483070	FJ489472
		KUNHM	Verrillactis	paguri	FJ489414	FJ489433	FJ489440	KJ483046.1	FJ489503
