# Supplementary material for: Phylogeny and taxonomy of Haloclavidae (Verrill, 1899) with a redescription of the parasitic, burrowing sea anemone, Peachia chilensis Carlgren, 1931
Source: PLoS One. 2022 Sep 16;17(9):e0266283. doi: 10.1371/journal.pone.0266283 (PMC9481011; doi:10.1371/journal.pone.0266283)
Supplement: S2 Table — Mt: mitochondrial. Nc: nuclear. #: number. All analyses utilized 2 runs, 4 chains, and had a sample frequency of 100. Model of nucleotide substitution: GTR+I+G (COIII, 12S, 16S, 28S) and SYM+I+G (18S). (XLSX) [file pone.0266283.s002.xlsx]

## Sheet: Sheet1
Gene Region	# Taxa / Characters	Generations (million)	# Generations discarded (million)	Average SD Split Frequencies
MtDNA	226 / 2469	4	1	0.094
NuDNA	211 / 6347	20	5	0.102
AllMarkers	226 / 8816	25	6.25	0.107
