# Supplementary material for: Phylogeny and taxonomy of Haloclavidae (Verrill, 1899) with a redescription of the parasitic, burrowing sea anemone, Peachia chilensis Carlgren, 1931
Source: PLoS One. 2022 Sep 16;17(9):e0266283. doi: 10.1371/journal.pone.0266283 (PMC9481011; doi:10.1371/journal.pone.0266283)
Supplement: S3 Table — 0 = character absent, 1 = character present,? = unknown. (XLSX) [file pone.0266283.s003.xlsx]

## Sheet: Sheet1
Species	Conchula	Acrospheres	Marginal sphincter	Basilar Muscles
Actinauge richardi	0	0	1	1
Actinernus antarcticus	0	0	0	0
Actinia fragacea	0	0	1	1
Actinia tenebrosa	0	0	1	1
Actinoscyphia plebeia	0	0	1	1
Actinostephanus haeckeli	0	0	0	1
Actinostola chilensis	0	0	1	1
Actinostola crassicornis	0	0	1	1
Actinostola georgiana	0	0	1	1
Actinothoe sphyrodeta	0	0	1	1
Adamsia palliata	0	0	1	1
Aiptasia couchii 1	0	0	1	1
Aiptasia couchii 2	0	0	1	1
Aiptasia mutabilis 1	0	0	1	1
Aiptasia mutabilis 2	0	0	1	1
Aiptasia pulchella	0	0	1	1
Aiptasiogeton hylainus	0	0	1	1
Alicia miabilis	0	0	0	1
Alicia sansibarensis	0	0	0	1
Allantactis parasitica	0	0	1	1
Alvinactis chessi	0	0	1	1
Amphianthus sp.	0	0	1	1
Andvakia boninensis	0	0	1	0
Andvakia discipulorum	0	0	1	0
Anemonactis minuta	0	1	0	0
Anemonia erythraea	0	0	1	1
Anemonia viridis	0	0	1	1
Antennapeachia jambio	1	0	0	0
Antholoba achates	0	0	1	1
Anthopleura dixoniana	0	0	1	1
Anthopleura biscayensis	0	0	1	1
Anthopleura insignis	0	0	1	1
Anthopleura krebsi	0	0	1	1
Anthopleura nigrescens (Galapagos)	0	0	1	1
Anthopleura handi	0	0	1	1
Anthopleura thallia	0	0	1	1
Anthopleura rosea	0	0	1	1
Anthopleura waridi	0	0	1	1
Anthopleura dowii	0	0	1	1
Anthopleura ballii	0	0	1	1
Anthopleura artemisia	0	0	1	1
Anthopleura anneae	0	0	1	1
Anthopleura midori	0	0	1	1
Anthopleura elegantissima	0	0	1	1
Anthopleura kurogane (Korea)	0	0	1	1
Anthopleura fuscoviridis	0	0	1	1
Anthopleura pacifica as nigrescens	0	0	1	1
Anthopleura buddemeieri	0	0	1	1
Anthopleura sp. "inornata"	0	0	1	1
Anthosactis janmayeni	0	0	1	1
Anthostella stephensoni	0	0	1	1
Anthothoe chilensis	0	0	1	1
Antipodactis awii	0	0	1	1
Aulactinia marplatensis	0	0	1	1
Aulactinia verrucosa	0	0	1	1
Aulactinia incubans	0	0	1	1
Aulactinia stella	0	0	1	1
Aulactinia vancouverensis	0	0	1	1
Aulactinia veratra	0	0	1	1
Bartholome	0	0	1	1
Bathyphell	0	0	1	1
Bellactisi	0	0	1	1
Bellactisi.2	0	0	1	1
Bolocerake	0	0	1	1
Bolocero	0	0	0	0
Bunodactis.2	0	0	1	1
Bunodeopsi	0	0	0	0
Bunodosoma	0	0	1	1
Bunodosoma.2	0	0	1	1
Bunodosoma.3	0	0	1	1
Cactosomas	0	0	1	0
Calliactis	0	0	1	1
Calliactis.2	0	0	1	1
Calliactis.3	0	0	1	1
Calliactis.4	0	0	1	1
Calliactis.5	0	0	1	1
Capneageor	0	0	1	1
Carcino	0	0	1	1
Cereusherp	0	0	1	1
Cereuspedu	0	0	1	1
Chariseasa	0	0	1	1
Chitina	0	0	1	1
Chondrophe	0	0	1	1
Cricophoru	0	0	1	1
Cryptodendrum	0	1	1	1
Cyananthea	0	0	1	1
Dactylanth	0	0	0	0
Diadumenec	0	0	0	1
Diadumenel	0	0	0	1
Diadumenel.2	0	0	0	1
Diadumenel.3	0	0	0	1
Diadumenes	0	0	0	1
Edwaire	0	0	0	0
Edwardsiae	0	0	0	0
Edwardsiaj	0	0	0	0
Edwardsian	0	0	0	0
Edwardsiat	0	0	0	0
Edwardsiel	0	0	0	0
Entacmea	0	0	1	1
Entacmea.3	0	0	1	1
Entacmeaq.2	0	0	1	1
Epiactis	0	0	1	1
Epiactisau	0	0	1	1
Epiactisfe	0	0	1	1
Epiactisge	0	0	1	1
Epiactisha	0	0	1	1
Epiactisha.2	0	0	1	1
Epiactisja	0	0	1	1
Epiactisja.2	0	0	1	1
Epiactisja.3	0	0	1	1
Epiactisli	0	0	1	1
Epiactisli.2	0	0	1	1
Epiactispr	0	0	1	1
Epiactisri	0	0	1	1
Epiactisri.2	0	0	1	1
Epiactisth	0	0	1	1
Exaiptasia	0	0	1	1
Exaiptasia.2	0	0	1	1
Exaiptasia.3	0	0	1	1
Exaiptasia.4	0	0	1	1
Exocoela	0	0	1	1
Galatheant	0	0	1	0
Galatheant.2	0	0	1	0
Glyphoperi	0	0	1	1
Gonactinia	0	0	0	0
Gonactinia.2	0	0	0	0
Gyractisse	0	0	1	1
Halcampadu	0	0	1	0
Halcampel	0	0	0	0
Halcampoi1	0	0	0	0
Halcampoi2	0	0	0	0
Halcampoi3	0	0	0	0
Halcampul	0	0	0	0
Halcuriasp	0	0	1	0
Haloclavap	0	1	0	0
Haloclavas	0	1	0	0
Harenactis	0	0	0	0
Heteractis	0	0	1	1
Heteractisc	0	0	1	1
Heteractisc.2	0	0	1	1
Heteractisc.3	0	0	1	1
Heteractisc.4	0	0	1	1
Heteractisc.5	0	0	1	1
Heteractism	0	0	1	1
Heteractism.2	0	0	1	1
Hormathiaa	0	0	1	1
Hormathial	0	0	1	1
Hormathiap	0	0	1	1
Hormosomas	0	0	1	1
Isactinern	0	0	0	0
Isactiniao	0	0	1	1
Isanthusca	0	0	1	1
Isoalba	0	0	1	1
Isoparacti	0	0	1	1
Isoparacti.2	0	0	1	1
Isoparacti.3	0	0	1	1
Isosicyoni	0	0	1	1
Isostri	0	0	1	1
Isotealiaa	0	0	1	1
Jasonactis	0	0	1	1
Kadosactis	0	0	1	1
Korsaranth	0	0	1	1
Laviactisl	0	0	1	1
Liponemabr	0	0	1	1
Liponemamu	0	0	1	1
Macrodacty	0	0	1	1
Macrodactyl.2	0	0	1	1
Mesacmaea	0	0	1	0
Metapeachiat.243	1	0	0	0
Metapeachiat.38	1	0	0	0
Metapeachiat.84	1	0	0	0
Metridiums	0	0	1	1
Metridiums.2	0	0	1	1
Metridiums.3	0	0	1	1
Metridiums.4	0	0	1	1
Metridiums.5	0	0	1	1
Metridiums.6	0	0	1	1
Nemanthusn	0	0	1	1
Nematostel	0	0	0	0
Neoaiptasi	0	0	1	1
Octineonsa	0	0	1	0
Ostiactisp	0	0	1	1
Oulactismu	0	0	1	1
Paracallia	0	0	1	1
Paranthusn	0	0	1	1
Paraphelli	0	0	1	1
Peachiacyl	1	0	0	0
Peachiaq	1	0	0	0
Peronanthu	0	0	1	0
Phelliaexl	0	0	1	1
Phelliagau	0	0	1	1
Phlyctenac	0	0	1	1
Phymanthus	0	0	1	1
Phymanthus.2	0	0	1	1
Phymanthus.3	0	0	1	1
Phymanthus.4	0	0	1	1
Preactismi	0	0	0	0
Protanthea	0	0	0	0
Pseudactin	0	0	1	1
Sagartiael	0	0	1	1
Sagartiaor	0	0	1	1
Sagartiatr	0	0	1	1
Sagartioge	0	0	1	1
Sagartioge.2	0	0	1	1
Savalia	0	0	?	0
Scolaire	0	0	0	0
Scyto	0	0	0	0
Stephanthu	0	0	0	0
Stichodact	0	0	1	1
Sticodactylah	0	0	1	1
Sticodactylah.3	0	0	1	1
Sticodactylam	0	0	1	1
Sticodacytlah.2	0	0	1	1
Stomphiadi	0	0	1	1
Stomphiase	0	0	1	1
Stylo	0	0	1	1
Synhalc	0	0	0	0
Synpeachiat	1	0	0	0
Telmatacti	0	1	1	1
Triactispr	0	0	0	1
Urticinaco	0	0	1	1
Urticinacr	0	0	1	1
Urticinafe	0	0	1	1
Urticinagr	0	0	1	1
Verri1	0	0	1	1
Verri2	0	0	1	1
Verrillact	0	0	1	1
