# Supplementary material for: Phylogeny and taxonomy of Haloclavidae (Verrill, 1899) with a redescription of the parasitic, burrowing sea anemone, Peachia chilensis Carlgren, 1931
Source: PLoS One. 2022 Sep 16;17(9):e0266283. doi: 10.1371/journal.pone.0266283 (PMC9481011; doi:10.1371/journal.pone.0266283)
Supplement: S4 Table — (XLSX) [file pone.0266283.s004.xlsx]

## Sheet: Sheet1
Marker	# of Parsimony characters (% informative)	# Parsimonious Trees	length
12S	361(36%)	6	1613
16S	161 (21%)	35	688
18S	551 (25%)	9	3461
28S	1222 (29%)	9	10101
COIII	312(45%)	64	688
mtDNA	826 (33%)	56	4835
nuDNA	1785 (28%)	42	14087
Concatenated	2595 (29%)	11	19449
